# Supplementary material for: A taxonomic study of Quercus langbianensis complex based on morphology and DNA barcodes of classic and next generation sequences
Source: PhytoKeys. 2018 Feb 7;(95):37–70. doi: 10.3897/phytokeys.95.21126 (PMC5904329; doi:10.3897/phytokeys.95.21126)
Supplement: XML Treatment for Quercus baniensis [file phytokeys.95.21126-treatment1.xml]

<!DOCTYPE tp:taxon-treatment
  PUBLIC "-//TaxonX//DTD Taxonomic Treatment Publishing DTD v0 20100105//EN" "tax-treatment-NSO.dtd">
<tp:taxon-treatment xmlns:tp="http://www.plazi.org/taxpub"><tp:treatment-meta><kwd-group><label>Taxon classification</label><kwd><named-content xmlns:xlink="http://www.w3.org/1999/xlink" content-type="kingdom">Plantae</named-content></kwd><kwd><named-content xmlns:xlink="http://www.w3.org/1999/xlink" content-type="order">Fagales</named-content></kwd><kwd><named-content xmlns:xlink="http://www.w3.org/1999/xlink" content-type="family">Fagaceae</named-content></kwd></kwd-group><mixed-citation publication-type="journal"><person-group><name><surname>Binh</surname><given-names>Hoang Thi</given-names></name><name><surname>Ngoc</surname><given-names>Nguyen Van</given-names></name><name><surname>Tagane</surname><given-names>Shuichiro</given-names></name><name><surname>Toyama</surname><given-names>Hironori</given-names></name><name><surname>Mase</surname><given-names>Keiko</given-names></name><name><surname>Mitsuyuki</surname><given-names>Chika</given-names></name><name><surname>Strijk</surname><given-names>Joeri Sergej</given-names></name><name><surname>Suyama</surname><given-names>Yoshihisa</given-names></name><name><surname>Yahara</surname><given-names>Tetsukazu</given-names></name></person-group><article-title>A taxonomic study of <italic><tp:taxon-name><tp:taxon-name-part taxon-name-part-type="genus" reg="Quercus">Quercus</tp:taxon-name-part> <tp:taxon-name-part taxon-name-part-type="species" reg="langbianensis">langbianensis</tp:taxon-name-part></tp:taxon-name></italic> complex based on morphology and DNA barcodes of classic and next generation sequences</article-title><source>PhytoKeys</source><day>7</day><month>2</month><year>2018</year><volume>2018</volume><issue>95</issue><fpage>37</fpage><lpage>70</lpage><pub-id pub-id-type="doi">10.3897/phytokeys.95.21126</pub-id></mixed-citation></tp:treatment-meta><tp:nomenclature><tp:taxon-name>
            <tp:taxon-name-part taxon-name-part-type="genus" reg="Quercus">Quercus</tp:taxon-name-part>
            <tp:taxon-name-part taxon-name-part-type="species" reg="baniensis">baniensis</tp:taxon-name-part>
          </tp:taxon-name><tp:taxon-authority>A.Camus</tp:taxon-authority><xref ref-type="fig" rid="F5">Fig. 5</xref><tp:nomenclature-citation-list><tp:nomenclature-citation><tp:taxon-name>
                <tp:taxon-name-part taxon-name-part-type="genus" reg="Quercus">Quercus</tp:taxon-name-part> <tp:taxon-name-part taxon-name-part-type="species" reg="baniensis">baniensis</tp:taxon-name-part></tp:taxon-name><comment>A.Camus, Chênes Atlas 2: 123, pl. 231 (1935–1936), nom. nud.; Bull. Soc. Bot. France 83: 343 (1936).</comment></tp:nomenclature-citation></tp:nomenclature-citation-list></tp:nomenclature><tp:treatment-sec sec-type="material" id="SECID0EYPBI"><title>Type.</title><p>VIETNAM. “Mont Bani, in the main coast range about 25 kilometres from Tourane”, 4–13 June, 1927, <italic>J. &amp; M.S. Clemens 3455</italic> (lectotype: P [P00753998!]; isolectotype: BM [BM000839274, BM000839274, image!], MICH [MICH1210512, image!], U [U0238780, image!], US [US00089422, image!], designated here).</p><fig id="F5" position="float" orientation="portrait"><label>Figure 5.</label><caption><p>
                <italic><tp:taxon-name><tp:taxon-name-part taxon-name-part-type="genus" reg="Quercus">Quercus</tp:taxon-name-part> <tp:taxon-name-part taxon-name-part-type="species" reg="baniensis">baniensis</tp:taxon-name-part></tp:taxon-name></italic> A.Camus. <bold>A</bold> Leafy twig <bold>B</bold> Abaxial side of mature leaf <bold>C</bold> Infructescence and young fruits <bold>D</bold> Dried specimen. Materials: <bold>A, B</bold> from <italic>Hoang T.S. &amp; Tagane S. V6922</italic> <bold>C, D</bold> from <italic>Tagane et al. V3089</italic>.</p></caption><graphic xmlns:xlink="http://www.w3.org/1999/xlink" xlink:href="phytokeys-95-037-g005.jpg" position="float" orientation="portrait" xlink:type="simple" id="oo_184219.jpg"/></fig></tp:treatment-sec><tp:treatment-sec sec-type="distribution" id="SECID0EIRBI"><title>Distribution and habitat.</title><p>VIETNAM. Da Nang Province: Ba Na Nature Reserve. In this study, this species was found along the roadside and edge of evergreen forest, at 707 and 789 m altitude.</p></tp:treatment-sec><tp:treatment-sec sec-type="material" id="SECID0ENRBI"><title>Additional specimens examined.</title><p>VIETNAM. Ba Na Nature Reserve, <named-content xmlns:xlink="http://www.w3.org/1999/xlink" content-type="dwc:verbatimCoordinates" xlink:type="simple"><named-content content-type="geo-json" specific-use="{&#34;type&#34;:&#34;Point&#34;,&#34;coordinates&#34;:[108.026083,16.002028]}" id="NCID0EXHAG" xlink:type="simple">16°00'07.30"N, 108°01'33.90"E</named-content></named-content>, alt. 707 m, 29 May 2015, <italic>Tagane S., Toyama H., Nguyen N., Nguyen C. V3089</italic> [young fr.] (DLU, FU); ibid., <named-content xmlns:xlink="http://www.w3.org/1999/xlink" content-type="dwc:verbatimCoordinates" xlink:type="simple"><named-content content-type="geo-json" specific-use="{&#34;type&#34;:&#34;Point&#34;,&#34;coordinates&#34;:[108.038278,16.002778]}" id="NCID0EEIAG" xlink:type="simple">16°00'10.0"N, 108°02'17.8"E</named-content></named-content>, alt. 789 m, 19 Feb. 2017, <italic>Hoang T.S. &amp; Tagane S. V6922</italic> (DLU, FU).</p></tp:treatment-sec><tp:treatment-sec sec-type="notes" id="SECID0EXRBI"><title>Note.</title><p>
            <xref ref-type="bibr" rid="B3">Camus (1935)</xref> illustrated <italic><tp:taxon-name><tp:taxon-name-part taxon-name-part-type="genus" reg="Quercus">Quercus</tp:taxon-name-part> <tp:taxon-name-part taxon-name-part-type="species" reg="baniensis">baniensis</tp:taxon-name-part></tp:taxon-name></italic> in Chênes Atlas 2 (Pl.231) and later <xref ref-type="bibr" rid="B5">Camus (1936)</xref> effectively described this species based on the specimen <italic>Clemens 3455</italic> collected from mountain Bani, Vietnam. The authors examined six specimens of <italic>Clemens 3455</italic> in P, BM, MICH, U and US directly or by using digitised images on the web. Amongst them, <italic>Clemens 3455</italic> in P [P00753998] was selected as the lectotype of <italic><tp:taxon-name><tp:taxon-name-part taxon-name-part-type="genus" reg="Quercus">Q.</tp:taxon-name-part> <tp:taxon-name-part taxon-name-part-type="species" reg="baniensis">baniensis</tp:taxon-name-part></tp:taxon-name></italic> because the trait of a nut is well represented in this specimen.</p></tp:treatment-sec><ref-list><ref id="B3"><mixed-citation xmlns:xlink="http://www.w3.org/1999/xlink" xlink:type="simple">
          <person-group><name name-style="western"><surname>Camus</surname><given-names>A</given-names></name></person-group> (<year>1935</year>) Les Chênes. Monographie du Genre <italic><tp:taxon-name><tp:taxon-name-part taxon-name-part-type="genus">Quercus</tp:taxon-name-part></tp:taxon-name></italic> Tome 1. Paul Lechevalier. Paris, 190–293.</mixed-citation></ref><ref id="B5"><mixed-citation xmlns:xlink="http://www.w3.org/1999/xlink" xlink:type="simple">
          <person-group><name name-style="western"><surname>Camus</surname><given-names>A</given-names></name></person-group> (<year>1936</year>) Quelques Fagacées nouvelles de l’Inde et de l’Indo-Chine. Bulletin de la Société Botanique de France 83(4–5): 343. <ext-link xlink:type="simple" ext-link-type="doi" xlink:href="10.1080/00378941.1936.10836359">https://doi.org/10.1080/00378941.1936.10836359</ext-link></mixed-citation></ref></ref-list></tp:taxon-treatment>
