# Supplementary material for: A taxonomic study of Quercus langbianensis complex based on morphology and DNA barcodes of classic and next generation sequences
Source: PhytoKeys. 2018 Feb 7;(95):37–70. doi: 10.3897/phytokeys.95.21126 (PMC5904329; doi:10.3897/phytokeys.95.21126)
Supplement: XML Treatment for Quercus baolamensis [file phytokeys.95.21126-treatment2.xml]

<!DOCTYPE tp:taxon-treatment
  PUBLIC "-//TaxonX//DTD Taxonomic Treatment Publishing DTD v0 20100105//EN" "tax-treatment-NSO.dtd">
<tp:taxon-treatment xmlns:tp="http://www.plazi.org/taxpub"><tp:treatment-meta><kwd-group><label>Taxon classification</label><kwd><named-content xmlns:xlink="http://www.w3.org/1999/xlink" content-type="kingdom">Plantae</named-content></kwd><kwd><named-content xmlns:xlink="http://www.w3.org/1999/xlink" content-type="order">Fagales</named-content></kwd><kwd><named-content xmlns:xlink="http://www.w3.org/1999/xlink" content-type="family">Fagaceae</named-content></kwd></kwd-group><mixed-citation publication-type="journal"><person-group><name><surname>Binh</surname><given-names>Hoang Thi</given-names></name><name><surname>Ngoc</surname><given-names>Nguyen Van</given-names></name><name><surname>Tagane</surname><given-names>Shuichiro</given-names></name><name><surname>Toyama</surname><given-names>Hironori</given-names></name><name><surname>Mase</surname><given-names>Keiko</given-names></name><name><surname>Mitsuyuki</surname><given-names>Chika</given-names></name><name><surname>Strijk</surname><given-names>Joeri Sergej</given-names></name><name><surname>Suyama</surname><given-names>Yoshihisa</given-names></name><name><surname>Yahara</surname><given-names>Tetsukazu</given-names></name></person-group><article-title>A taxonomic study of <italic><tp:taxon-name><tp:taxon-name-part taxon-name-part-type="genus" reg="Quercus">Quercus</tp:taxon-name-part> <tp:taxon-name-part taxon-name-part-type="species" reg="langbianensis">langbianensis</tp:taxon-name-part></tp:taxon-name></italic> complex based on morphology and DNA barcodes of classic and next generation sequences</article-title><source>PhytoKeys</source><day>7</day><month>2</month><year>2018</year><volume>2018</volume><issue>95</issue><fpage>37</fpage><lpage>70</lpage><pub-id pub-id-type="doi">10.3897/phytokeys.95.21126</pub-id></mixed-citation></tp:treatment-meta><tp:nomenclature><tp:taxon-name>
            <tp:taxon-name-part taxon-name-part-type="genus" reg="Quercus">Quercus</tp:taxon-name-part>
            <tp:taxon-name-part taxon-name-part-type="species" reg="baolamensis">baolamensis</tp:taxon-name-part>
            <object-id xmlns:xlink="http://www.w3.org/1999/xlink" content-type="ipni" xlink:type="simple">urn:lsid:ipni.org:names:77175738-1</object-id>
          </tp:taxon-name><tp:taxon-authority>Binh &amp; Ngoc</tp:taxon-authority><tp:taxon-status xmlns:xlink="http://www.w3.org/1999/xlink" xlink:type="simple">sp. nov.</tp:taxon-status><xref ref-type="fig" rid="F6">Fig. 6</xref><!--PageBreak--><!--PageBreak--></tp:nomenclature><tp:treatment-sec sec-type="diagnosis" id="SECID0EQUBI"><title>Diagnosis.</title><p>
            <italic><tp:taxon-name><tp:taxon-name-part taxon-name-part-type="genus" reg="Quercus">Quercus</tp:taxon-name-part> <tp:taxon-name-part taxon-name-part-type="species" reg="baolamensis">baolamensis</tp:taxon-name-part></tp:taxon-name></italic> is most similar to <italic><tp:taxon-name><tp:taxon-name-part taxon-name-part-type="genus" reg="Quercus">Q.</tp:taxon-name-part> <tp:taxon-name-part taxon-name-part-type="species" reg="langbianensis">langbianensis</tp:taxon-name-part></tp:taxon-name></italic> <italic>s. str.</italic>, but differs in having the leaf margin regularly distinctly serrate in the upper 1/2 (vs. serrate in the upper 1/3) and shorter petioles 0.4–1 cm long (vs. 1–1.8 cm long).</p><fig id="F6" position="float" orientation="portrait"><label>Figure 6.</label><caption><p>
                <italic><tp:taxon-name><tp:taxon-name-part taxon-name-part-type="genus" reg="Quercus">Quercus</tp:taxon-name-part> <tp:taxon-name-part taxon-name-part-type="species" reg="baolamensis">baolamensis</tp:taxon-name-part></tp:taxon-name></italic> Binh &amp; Ngoc. <bold>A</bold> Leafy twig <bold>B</bold> Abaxial side of mature leaf <bold>C</bold> Mature fruit <bold>D</bold> Inside of cupule <bold>E</bold> Nut. Materials: <bold>A–E</bold> from <italic>Ngoc et al. V3191</italic>.</p></caption><graphic xmlns:xlink="http://www.w3.org/1999/xlink" xlink:href="phytokeys-95-037-g006.jpg" position="float" orientation="portrait" xlink:type="simple" id="oo_184220.jpg"/></fig></tp:treatment-sec><tp:treatment-sec sec-type="material" id="SECID0EUWBI"><title>Type.</title><p>VIETNAM. Lam Dong Province: Bao Lam District, B40 Pass, roadside and edge of evergreen forest, <named-content xmlns:xlink="http://www.w3.org/1999/xlink" content-type="dwc:verbatimCoordinates" xlink:type="simple"><named-content content-type="geo-json" specific-use="{&#34;type&#34;:&#34;Point&#34;,&#34;coordinates&#34;:[107.709583,11.726944]}" id="NCID0EZLAG" xlink:type="simple">11°43'37"N, 107°42'34.5"E</named-content></named-content>, alt. 1,000 m, 13 June 2015, with fruits, <italic>Ngoc N.V., Binh H.T., Dung L.V., Truong N.K. V3191</italic> (holotype: KYO!; isotypes: FU!).</p></tp:treatment-sec><tp:treatment-sec sec-type="description" id="SECID0E3WBI"><title>Description.</title><p>Tree, 6–8 m tall. Young twigs almost glabrous except near bud, 1–1.2 mm in diam., sometimes sulcate. Old twigs glabrous, brownish-black when dry, lenticellate. Stipules linear, 3–5 mm long, hairy on both surfaces, caducous. Leaf blades elliptic to elliptic-lanceolate or rarely oblanceolate, (5.2–)9–15 × 1.7–4.5 cm, thinly coriaceous, glossy adaxially, pale green abaxially, acuminate at apex, cuneate at base, margin regularly distinctly serrate in the upper 1/2, having 9–12 teeth per side, glabrous on both surfaces; midrib slightly prominent adaxially, prominent abaxially, lateral veins (7–)10–13 pairs, straight and running into the teeth of margin, slightly prominent adaxially, prominent abaxially, at an angle of 40–45 degrees from midrib, tertiary veins scalariform-reticulate, visible on both surfaces; petioles 0.4–1 cm long, whitish hairy when young, glabrescent. Male and female inflorescences not seen. Infructescences axillary or terminal, erect spike, rachis 0.5–1.4 cm long, 1–3 mm in diam., tomentose when young, glabrescent when mature. Mature fruits ca. 2.9 cm high (including cupule), usually 1 (or 2) per infructescence, sessile; cupules obconical, 1.2 cm high, 1.5 cm in diam., enclosing 1/3 of the nut, wall comprising bracts, arranged in 7 rings, margin of rings nearly entire; nut ovoid-ellipsoid, 2.5 cm high, 1.5 cm in diam., apex nearly flat, sparsely hairy except densely appressed hairy around stylopodia, stylopodia up to 4 mm long, basal scar flat, 0.8 cm in diam., glabrous.</p></tp:treatment-sec><tp:treatment-sec sec-type="phenology" id="SECID0EBXBI"><title>Phenology.</title><p>Fruiting specimens were collected in June.</p></tp:treatment-sec><tp:treatment-sec sec-type="distribution" id="SECID0EGXBI"><title>Distribution and habitat.</title><p>VIETNAM. Lam Dong Province: Bao Lam District. At present, this species is known only from the type locality. Only one individual was found along the roadside and edge of evergreen forest, at 1,000 m altitude.</p></tp:treatment-sec><tp:treatment-sec sec-type="etymology" id="SECID0ELXBI"><title>Etymology.</title><p>The specific epithet is derived from the name of its type locality, Bao Lam District.</p><!--PageBreak--></tp:treatment-sec></tp:taxon-treatment>
