# Supplementary material for: A taxonomic study of Quercus langbianensis complex based on morphology and DNA barcodes of classic and next generation sequences
Source: PhytoKeys. 2018 Feb 7;(95):37–70. doi: 10.3897/phytokeys.95.21126 (PMC5904329; doi:10.3897/phytokeys.95.21126)
Supplement: XML Treatment for Quercus blaoensis [file phytokeys.95.21126-treatment4.xml]

<!DOCTYPE tp:taxon-treatment
  PUBLIC "-//TaxonX//DTD Taxonomic Treatment Publishing DTD v0 20100105//EN" "tax-treatment-NSO.dtd">
<tp:taxon-treatment xmlns:tp="http://www.plazi.org/taxpub"><tp:treatment-meta><kwd-group><label>Taxon classification</label><kwd><named-content xmlns:xlink="http://www.w3.org/1999/xlink" content-type="kingdom">Plantae</named-content></kwd><kwd><named-content xmlns:xlink="http://www.w3.org/1999/xlink" content-type="order">Fagales</named-content></kwd><kwd><named-content xmlns:xlink="http://www.w3.org/1999/xlink" content-type="family">Fagaceae</named-content></kwd></kwd-group><mixed-citation publication-type="journal"><person-group><name><surname>Binh</surname><given-names>Hoang Thi</given-names></name><name><surname>Ngoc</surname><given-names>Nguyen Van</given-names></name><name><surname>Tagane</surname><given-names>Shuichiro</given-names></name><name><surname>Toyama</surname><given-names>Hironori</given-names></name><name><surname>Mase</surname><given-names>Keiko</given-names></name><name><surname>Mitsuyuki</surname><given-names>Chika</given-names></name><name><surname>Strijk</surname><given-names>Joeri Sergej</given-names></name><name><surname>Suyama</surname><given-names>Yoshihisa</given-names></name><name><surname>Yahara</surname><given-names>Tetsukazu</given-names></name></person-group><article-title>A taxonomic study of <italic><tp:taxon-name><tp:taxon-name-part taxon-name-part-type="genus" reg="Quercus">Quercus</tp:taxon-name-part> <tp:taxon-name-part taxon-name-part-type="species" reg="langbianensis">langbianensis</tp:taxon-name-part></tp:taxon-name></italic> complex based on morphology and DNA barcodes of classic and next generation sequences</article-title><source>PhytoKeys</source><day>7</day><month>2</month><year>2018</year><volume>2018</volume><issue>95</issue><fpage>37</fpage><lpage>70</lpage><pub-id pub-id-type="doi">10.3897/phytokeys.95.21126</pub-id></mixed-citation></tp:treatment-meta><tp:nomenclature><tp:taxon-name>
            <tp:taxon-name-part taxon-name-part-type="genus" reg="Quercus">Quercus</tp:taxon-name-part>
            <tp:taxon-name-part taxon-name-part-type="species" reg="blaoensis">blaoensis</tp:taxon-name-part>
          </tp:taxon-name><tp:taxon-authority>A.Camus</tp:taxon-authority><xref ref-type="fig" rid="F8">Fig. 8</xref><!--PageBreak--><tp:nomenclature-citation-list><tp:nomenclature-citation><tp:taxon-name>
                <tp:taxon-name-part taxon-name-part-type="genus" reg="Quercus">Quercus</tp:taxon-name-part> <tp:taxon-name-part taxon-name-part-type="species" reg="blaoensis">blaoensis</tp:taxon-name-part></tp:taxon-name><comment>A.Camus, Chênes Atlas 2: 121, pl. 229 (1935–1936), nom. nud.; Les Chênes 1: 293 (1935).</comment></tp:nomenclature-citation></tp:nomenclature-citation-list></tp:nomenclature><tp:treatment-sec sec-type="material" id="SECID0EY5BI"><title>Type.</title><p>VIETNAM. “Station agricole de Blao, province du haut Donaï”, 800 m, 25 Apr. 1933, <italic>E. Poilane 22372</italic> (lectotype: P [P00754000!]; isolectotypes: P [P00753999!], K [K000832201, K000832202, K000832203, K000832204, image!], G [G00358072, image!], designated here).</p><fig id="F8" position="float" orientation="portrait"><label>Figure 8.</label><caption><p>
                <italic><tp:taxon-name><tp:taxon-name-part taxon-name-part-type="genus" reg="Quercus">Quercus</tp:taxon-name-part> <tp:taxon-name-part taxon-name-part-type="species" reg="blaoensis">blaoensis</tp:taxon-name-part></tp:taxon-name></italic> A.Camus <bold>A.</bold> Branch with fruits <bold>B</bold> Young fruit <bold>C</bold> Dried specimen Materials: <bold>A–C</bold> from <italic>Toyama et al. V1366</italic>.</p></caption><graphic xmlns:xlink="http://www.w3.org/1999/xlink" xlink:href="phytokeys-95-037-g008.jpg" position="float" orientation="portrait" xlink:type="simple" id="oo_184222.jpg"/></fig></tp:treatment-sec><tp:treatment-sec sec-type="distribution" id="SECID0ECACI"><title>Distribution and habitat.</title><p>VIETNAM. Khanh Hoa Province: Hon Ba Nature Reserve. This species was found in hill evergreen forest at 225 m and 1067 m altitude.</p></tp:treatment-sec><tp:treatment-sec sec-type="material" id="SECID0EHACI"><title>Additional specimens examined.</title><p>VIETNAM. Khanh Hoa Province: Hon Ba Nature Reserve,<named-content xmlns:xlink="http://www.w3.org/1999/xlink" content-type="dwc:verbatimCoordinates" xlink:type="simple"><named-content content-type="geo-json" specific-use="{&#34;type&#34;:&#34;Point&#34;,&#34;coordinates&#34;:[109.003692,12.122997]}" id="NCID0EQACI" xlink:type="simple"> 12°07'22.79"N, 109°00'13.29"E</named-content></named-content>, alt. 225 m, 24 Feb. 2014, <italic>Toyama H., Dang V Son, Tagane S., Fuse K., Yahara T., Nagamasu H., Hop Tran V1366</italic> (FU, VNM, the herbarium of Hon Ba Nature Reserve); Kon Tum Province: Ngoc Linh Nature Reserve, <named-content xmlns:xlink="http://www.w3.org/1999/xlink" content-type="dwc:verbatimCoordinates" xlink:type="simple"><named-content content-type="geo-json" specific-use="{&#34;type&#34;:&#34;Point&#34;,&#34;coordinates&#34;:[107.756556,15.168250]}" id="NCID0E1ACI" xlink:type="simple">15°10'05.7"N, 107°45'23.6"E</named-content></named-content>, alt. 1067 m, 11 Feb. 2017, <italic>Tagane S., Nagamasu H., Nguyen N., Hoang B., Hoang S., Yang CJ. V6136</italic> (DLU, FU, the herbarium of Ngoc Linh Nature Reserve).</p></tp:treatment-sec><tp:treatment-sec sec-type="notes" id="SECID0EBBCI"><title>Note.</title><p>
            <xref ref-type="bibr" rid="B3">Camus (1935)</xref> described <italic><tp:taxon-name><tp:taxon-name-part taxon-name-part-type="genus" reg="Quercus">Quercus</tp:taxon-name-part> <tp:taxon-name-part taxon-name-part-type="species" reg="blaoensis">blaoensis</tp:taxon-name-part></tp:taxon-name></italic> based on the specimen <italic>Poilane 22372</italic> from Vietnam. The authors examined specimens of <italic>Poilane 22372</italic> in P ([P00754000], [P00753999]) and the digitised images of the specimens in K ([K000832201, K000832202, K000832203, K000832204]) and G [G00358072]. Amongst them, only two specimens in P are fertile and only P00754000 represents diagnostic traits of a nut with cupule. Thus, the specimen <italic>Poilane 2237</italic>2 deposited in P [P00754000] was selected as the lectotype for <italic><tp:taxon-name><tp:taxon-name-part taxon-name-part-type="genus" reg="Quercus">Q.</tp:taxon-name-part> <tp:taxon-name-part taxon-name-part-type="species" reg="blaoensis">blaoensis</tp:taxon-name-part></tp:taxon-name></italic>.</p><!--PageBreak--></tp:treatment-sec><ref-list><ref id="B3"><mixed-citation xmlns:xlink="http://www.w3.org/1999/xlink" xlink:type="simple">
          <person-group><name name-style="western"><surname>Camus</surname><given-names>A</given-names></name></person-group> (<year>1935</year>) Les Chênes. Monographie du Genre <italic><tp:taxon-name><tp:taxon-name-part taxon-name-part-type="genus">Quercus</tp:taxon-name-part></tp:taxon-name></italic> Tome 1. Paul Lechevalier. Paris, 190–293.</mixed-citation></ref></ref-list></tp:taxon-treatment>
