# Supplementary material for: A taxonomic study of Quercus langbianensis complex based on morphology and DNA barcodes of classic and next generation sequences
Source: PhytoKeys. 2018 Feb 7;(95):37–70. doi: 10.3897/phytokeys.95.21126 (PMC5904329; doi:10.3897/phytokeys.95.21126)
Supplement: XML Treatment for Quercus cambodiensis [file phytokeys.95.21126-treatment5.xml]

<!DOCTYPE tp:taxon-treatment
  PUBLIC "-//TaxonX//DTD Taxonomic Treatment Publishing DTD v0 20100105//EN" "tax-treatment-NSO.dtd">
<tp:taxon-treatment xmlns:tp="http://www.plazi.org/taxpub"><tp:treatment-meta><kwd-group><label>Taxon classification</label><kwd><named-content xmlns:xlink="http://www.w3.org/1999/xlink" content-type="kingdom">Plantae</named-content></kwd><kwd><named-content xmlns:xlink="http://www.w3.org/1999/xlink" content-type="order">Fagales</named-content></kwd><kwd><named-content xmlns:xlink="http://www.w3.org/1999/xlink" content-type="family">Fagaceae</named-content></kwd></kwd-group><mixed-citation publication-type="journal"><person-group><name><surname>Binh</surname><given-names>Hoang Thi</given-names></name><name><surname>Ngoc</surname><given-names>Nguyen Van</given-names></name><name><surname>Tagane</surname><given-names>Shuichiro</given-names></name><name><surname>Toyama</surname><given-names>Hironori</given-names></name><name><surname>Mase</surname><given-names>Keiko</given-names></name><name><surname>Mitsuyuki</surname><given-names>Chika</given-names></name><name><surname>Strijk</surname><given-names>Joeri Sergej</given-names></name><name><surname>Suyama</surname><given-names>Yoshihisa</given-names></name><name><surname>Yahara</surname><given-names>Tetsukazu</given-names></name></person-group><article-title>A taxonomic study of <italic><tp:taxon-name><tp:taxon-name-part taxon-name-part-type="genus" reg="Quercus">Quercus</tp:taxon-name-part> <tp:taxon-name-part taxon-name-part-type="species" reg="langbianensis">langbianensis</tp:taxon-name-part></tp:taxon-name></italic> complex based on morphology and DNA barcodes of classic and next generation sequences</article-title><source>PhytoKeys</source><day>7</day><month>2</month><year>2018</year><volume>2018</volume><issue>95</issue><fpage>37</fpage><lpage>70</lpage><pub-id pub-id-type="doi">10.3897/phytokeys.95.21126</pub-id></mixed-citation></tp:treatment-meta><tp:nomenclature><tp:taxon-name>
            <tp:taxon-name-part taxon-name-part-type="genus" reg="Quercus">Quercus</tp:taxon-name-part>
            <tp:taxon-name-part taxon-name-part-type="species" reg="cambodiensis">cambodiensis</tp:taxon-name-part>
          </tp:taxon-name><tp:taxon-authority>Hickel &amp; A.Camus</tp:taxon-authority><xref ref-type="fig" rid="F9">Fig. 9</xref><tp:nomenclature-citation-list><tp:nomenclature-citation><tp:taxon-name>
                <tp:taxon-name-part taxon-name-part-type="genus" reg="Quercus">Quercus</tp:taxon-name-part> <tp:taxon-name-part taxon-name-part-type="species" reg="cambodiensis">cambodiensis</tp:taxon-name-part></tp:taxon-name><comment>Hickel &amp; A.Camus, Bull. Mus. Natl. Hist. Nat. 29: 600 (1923); [P. H. Lecomte et al.] Fl. Indo-Chine 5: 946 (1929). <tp:taxon-name><tp:taxon-name-part taxon-name-part-type="genus" reg="Quercus">Quercus</tp:taxon-name-part> <tp:taxon-name-part taxon-name-part-type="species" reg="auricoma">auricoma</tp:taxon-name-part></tp:taxon-name> auct. non A.Camus; Tagane et al., Tree Fl. Bokor National Park: 277 (2017).</comment></tp:nomenclature-citation></tp:nomenclature-citation-list></tp:nomenclature><tp:treatment-sec sec-type="material" id="SECID0EIECI"><title>Type.</title><p>CAMBODIA. ‘‘Mont. De Elephant, sol argileux tourbeu’’, 1,000 m, 6 Aug. 1919, <italic>E. Poilane 215</italic> (lectotype: P [P00379257!]; isolectotypes: P [P00379258!], NY [00253790, image!], designated here).</p><fig id="F9" position="float" orientation="portrait"><label>Figure 9.</label><caption><p>
                <italic><tp:taxon-name><tp:taxon-name-part taxon-name-part-type="genus" reg="Quercus">Quercus</tp:taxon-name-part> <tp:taxon-name-part taxon-name-part-type="species" reg="cambodiensis">cambodiensis</tp:taxon-name-part></tp:taxon-name></italic> Hickel &amp; A.Camus. <bold>A</bold> Leafy twig <bold>B</bold> Abaxial side of mature leaf <bold>C</bold> Infructescence and fruits <bold>D</bold> Nut <bold>E</bold> Basal scar of the nut. Materials: <bold>A–E</bold> from <italic>Tagane et al. 4302</italic>.</p></caption><graphic xmlns:xlink="http://www.w3.org/1999/xlink" xlink:href="phytokeys-95-037-g009.jpg" position="float" orientation="portrait" xlink:type="simple" id="oo_184223.jpg"/></fig></tp:treatment-sec><tp:treatment-sec sec-type="distribution" id="SECID0EWFCI"><title>Distribution and habitat.</title><p>CAMBODIA. Kampot Province, Bokor National Park. <italic><tp:taxon-name><tp:taxon-name-part taxon-name-part-type="genus" reg="Quercus">Quercus</tp:taxon-name-part> <tp:taxon-name-part taxon-name-part-type="species" reg="cambodiensis">cambodiensis</tp:taxon-name-part></tp:taxon-name></italic> is common in moist evergreen forest on the top plateau of Mt. Bokor.</p></tp:treatment-sec><tp:treatment-sec sec-type="material" id="SECID0EHGCI"><title>Additional specimens examined.</title><p>CAMBODIA. Kampot Province, Bokor National Park: <named-content xmlns:xlink="http://www.w3.org/1999/xlink" content-type="dwc:verbatimCoordinates" xlink:type="simple"><named-content content-type="geo-json" specific-use="{&#34;type&#34;:&#34;Point&#34;,&#34;coordinates&#34;:[104.087733,10.625639]}" id="NCID0EQGCI" xlink:type="simple">10°37'32.30"N, 104°05'15.84"E</named-content></named-content>, alt. 844 m, 17 Oct. 2012, <italic>Tagane S., Fuse K., Choeung HN. C4302</italic> [fr.] (FU, the herbarium of Forest Administration of Cambodia); <named-content xmlns:xlink="http://www.w3.org/1999/xlink" content-type="dwc:verbatimCoordinates" xlink:type="simple"><named-content content-type="geo-json" specific-use="{&#34;type&#34;:&#34;Point&#34;,&#34;coordinates&#34;:[104.086308,10.620967]}" id="NCID0E1GCI" xlink:type="simple">10°37'15.48"N, 104°05'10.71"E</named-content></named-content>, 888 m, 9 Dec. 2011, <italic>Toyama H., Tagane S., Ide T., Phourin C., Nagamasu H., Yahara T. 1834</italic> [fr.] (FU, the herbarium of Forest Administration of Cambodia); <named-content xmlns:xlink="http://www.w3.org/1999/xlink" content-type="dwc:verbatimCoordinates" xlink:type="simple"><named-content content-type="geo-json" specific-use="{&#34;type&#34;:&#34;Point&#34;,&#34;coordinates&#34;:[104.035103,10.636831]}" id="NCID0EEHCI" xlink:type="simple">10°38'12.59"N, 104°02'06.37"E</named-content></named-content> , 1014 m, 4 Dec. 2011, <italic>Toyama H., Tagane S., Kajisa T., Sakata K., Nobayashi M., Mihara N., Ide T., Chhang P., Nagamasu H. 1458 &amp; 1541</italic> (FU, the herbarium of Forest Administration of Cambodia); ; <named-content xmlns:xlink="http://www.w3.org/1999/xlink" content-type="dwc:verbatimCoordinates" xlink:type="simple"><named-content content-type="geo-json" specific-use="{&#34;type&#34;:&#34;Point&#34;,&#34;coordinates&#34;:[104.031200,10.621325]}" id="NCID0EOHCI" xlink:type="simple">10°37'16.77"N , 104°01'52.32"E </named-content></named-content>, 1043 m, 17 Dec. 2013, <italic>Toyama H., Fuse K., Iwanaga F., Rueangruea S., Suddee S., Kim W., Loth M. 6276</italic> (FU, the herbarium of Forest Administration of Cambodia); <named-content xmlns:xlink="http://www.w3.org/1999/xlink" content-type="dwc:verbatimCoordinates" xlink:type="simple"><named-content content-type="geo-json" specific-use="{&#34;type&#34;:&#34;Point&#34;,&#34;coordinates&#34;:[104.035103,10.636831]}" id="NCID0EYHCI" xlink:type="simple">10°38'12.59"N, 104°02'06.37"E</named-content></named-content>, 1000 m, 12 Dec. 2013, <italic>Fuse K., Suddee S., Rueangruea S., Iwanaga F., Loth</italic> M. <italic>Fuse K. 6342</italic> (FU, the herbarium of Forest Administration of Cambodia).</p></tp:treatment-sec><tp:treatment-sec sec-type="notes" id="SECID0EBICI"><title>Note.</title><p>
            <xref ref-type="bibr" rid="B20">Hickel and Camus (1923)</xref> described <italic><tp:taxon-name><tp:taxon-name-part taxon-name-part-type="genus" reg="Quercus">Quercus</tp:taxon-name-part> <tp:taxon-name-part taxon-name-part-type="species" reg="cambodiensis">cambodiensis</tp:taxon-name-part></tp:taxon-name></italic> Hickel &amp; A.Camus based on two specimens collected by E. Poilane (<italic>Poilane 215 and Poilane 270</italic>) from Cambodia. <xref ref-type="bibr" rid="B10">Deng et al. (2010)</xref> selected <italic>Poilane 215</italic> as the lectotype for <italic><tp:taxon-name><tp:taxon-name-part taxon-name-part-type="genus" reg="Quercus">Q.</tp:taxon-name-part> <tp:taxon-name-part taxon-name-part-type="species" reg="cambodiensis">cambodiensis</tp:taxon-name-part></tp:taxon-name></italic>. However, there are three specimens of <italic>Poilanei 215</italic> in P [P00379257, P00379258] and NY [00253790], amongst which only one specimen [P00379257] represents the diagnostic traits of nuts and cupules. Thus, specimen [P00379257] was selected as the lectotype of <italic><tp:taxon-name><tp:taxon-name-part taxon-name-part-type="genus" reg="Quercus">Q.</tp:taxon-name-part> <tp:taxon-name-part taxon-name-part-type="species" reg="cambodiensis">cambodiensis</tp:taxon-name-part></tp:taxon-name></italic>.</p></tp:treatment-sec><ref-list><ref id="B20"><mixed-citation xmlns:xlink="http://www.w3.org/1999/xlink" xlink:type="simple">
          <person-group><name name-style="western"><surname>Hickel</surname><given-names>MR</given-names></name><name name-style="western"><surname>Camus</surname><given-names>A</given-names></name></person-group> (<year>1923</year>) <article-title>Fagacées nouvelles Hipd’Indo-China: Genre <italic><tp:taxon-name><tp:taxon-name-part taxon-name-part-type="genus">Quercus</tp:taxon-name-part></tp:taxon-name></italic> L.</article-title> <source>Bulletin du Muséum national d’histoire naturelle</source> <volume>29</volume>: <fpage>598</fpage>–<lpage>601</lpage>.</mixed-citation></ref><ref id="B10"><mixed-citation xmlns:xlink="http://www.w3.org/1999/xlink" xlink:type="simple">
          <person-group><name name-style="western"><surname>Deng</surname><given-names>M</given-names></name><name name-style="western"><surname>Zhou</surname><given-names>ZK</given-names></name><name name-style="western"><surname>Coombes</surname><given-names>A</given-names></name></person-group> (<year>2010</year>) <article-title>Lectotypification and new synonymy in <tp:taxon-name><tp:taxon-name-part taxon-name-part-type="genus">Quercus</tp:taxon-name-part> <tp:taxon-name-part taxon-name-part-type="infraspecific-rank">subg.</tp:taxon-name-part> <tp:taxon-name-part taxon-name-part-type="subgenus">Cyclobalanopsis</tp:taxon-name-part></tp:taxon-name> (<tp:taxon-name><tp:taxon-name-part taxon-name-part-type="family">Fagaceae</tp:taxon-name-part></tp:taxon-name>).</article-title> <source>Novon: A Journal for Botanical Nomenclature</source> <volume>20</volume>(<issue>4</issue>): <fpage>400</fpage>–<lpage>405</lpage>. <ext-link xlink:type="simple" ext-link-type="uri" xlink:href="https://https://doi.org/10.3417/2004208">https://https://doi.org/10.3417/2004208</ext-link></mixed-citation></ref></ref-list></tp:taxon-treatment>
