# Supplementary material for: A taxonomic study of Quercus langbianensis complex based on morphology and DNA barcodes of classic and next generation sequences
Source: PhytoKeys. 2018 Feb 7;(95):37–70. doi: 10.3897/phytokeys.95.21126 (PMC5904329; doi:10.3897/phytokeys.95.21126)
Supplement: XML Treatment for Quercus camusiae [file phytokeys.95.21126-treatment6.xml]

<!DOCTYPE tp:taxon-treatment
  PUBLIC "-//TaxonX//DTD Taxonomic Treatment Publishing DTD v0 20100105//EN" "tax-treatment-NSO.dtd">
<tp:taxon-treatment xmlns:tp="http://www.plazi.org/taxpub"><tp:treatment-meta><kwd-group><label>Taxon classification</label><kwd><named-content xmlns:xlink="http://www.w3.org/1999/xlink" content-type="kingdom">Plantae</named-content></kwd><kwd><named-content xmlns:xlink="http://www.w3.org/1999/xlink" content-type="order">Fagales</named-content></kwd><kwd><named-content xmlns:xlink="http://www.w3.org/1999/xlink" content-type="family">Fagaceae</named-content></kwd></kwd-group><mixed-citation publication-type="journal"><person-group><name><surname>Binh</surname><given-names>Hoang Thi</given-names></name><name><surname>Ngoc</surname><given-names>Nguyen Van</given-names></name><name><surname>Tagane</surname><given-names>Shuichiro</given-names></name><name><surname>Toyama</surname><given-names>Hironori</given-names></name><name><surname>Mase</surname><given-names>Keiko</given-names></name><name><surname>Mitsuyuki</surname><given-names>Chika</given-names></name><name><surname>Strijk</surname><given-names>Joeri Sergej</given-names></name><name><surname>Suyama</surname><given-names>Yoshihisa</given-names></name><name><surname>Yahara</surname><given-names>Tetsukazu</given-names></name></person-group><article-title>A taxonomic study of <italic><tp:taxon-name><tp:taxon-name-part taxon-name-part-type="genus" reg="Quercus">Quercus</tp:taxon-name-part> <tp:taxon-name-part taxon-name-part-type="species" reg="langbianensis">langbianensis</tp:taxon-name-part></tp:taxon-name></italic> complex based on morphology and DNA barcodes of classic and next generation sequences</article-title><source>PhytoKeys</source><day>7</day><month>2</month><year>2018</year><volume>2018</volume><issue>95</issue><fpage>37</fpage><lpage>70</lpage><pub-id pub-id-type="doi">10.3897/phytokeys.95.21126</pub-id></mixed-citation></tp:treatment-meta><tp:nomenclature><tp:taxon-name>
            <tp:taxon-name-part taxon-name-part-type="genus" reg="Quercus">Quercus</tp:taxon-name-part>
            <tp:taxon-name-part taxon-name-part-type="species" reg="camusiae">camusiae</tp:taxon-name-part>
          </tp:taxon-name><tp:taxon-authority>Trel. ex Hickel &amp; A.Camus</tp:taxon-authority><xref ref-type="fig" rid="F10">Fig. 10</xref><!--PageBreak--><tp:nomenclature-citation-list><tp:nomenclature-citation><tp:taxon-name><tp:taxon-name-part taxon-name-part-type="genus" reg="Quercus">Quercus</tp:taxon-name-part> <tp:taxon-name-part taxon-name-part-type="species" reg="camusiae">camusiae</tp:taxon-name-part></tp:taxon-name><comment>
                 Trel. ex Hickel &amp; A.Camus, Fl. Indo-Chine 5: 957 (1929). <tp:taxon-name><tp:taxon-name-part taxon-name-part-type="genus" reg="Quercus">Quercus</tp:taxon-name-part> <tp:taxon-name-part taxon-name-part-type="species" reg="geminata">geminata</tp:taxon-name-part></tp:taxon-name> Hickel &amp; A.Camus, Bull. Mus. Natl. Hist. Nat.: 599 (1923), nom. illegit. <tp:taxon-name><tp:taxon-name-part taxon-name-part-type="genus" reg="Cyclobalanopsis">Cyclobalanopsis</tp:taxon-name-part> <tp:taxon-name-part taxon-name-part-type="species" reg="camusiae">camusiae</tp:taxon-name-part></tp:taxon-name> (Trel. ex Hickel &amp; A.Camus) Y.C.Hsu &amp; H.W.Jen, J. Beijing Forest. Univ. 15(4): 44 (1993). </comment><!--PageBreak--></tp:nomenclature-citation></tp:nomenclature-citation-list></tp:nomenclature><tp:treatment-sec sec-type="material" id="SECID0EGMCI"><title>Type.</title><p>VIETNAM. Annam [Trung Ky]: ‘‘Pres de Nha-trang, massif de Honba,’’ 1,000–1,500 m, 18–20 Sep. 1918, <italic>A. Chevalier 38650</italic> (lectotype: P [P00379252!]; isolectotype: P [P00379253!], designated here).</p><fig id="F10" position="float" orientation="portrait"><label>Figure 10.</label><caption><p>
                <italic><tp:taxon-name><tp:taxon-name-part taxon-name-part-type="genus" reg="Quercus">Quercus</tp:taxon-name-part> <tp:taxon-name-part taxon-name-part-type="species" reg="camusiae">camusiae</tp:taxon-name-part></tp:taxon-name></italic> Trel. ex Hickel &amp; A.Camus. <bold>A</bold> Branch with young fruit, <bold>B.</bold> Infructescence and young fruits <bold>C, D</bold> Abaxial side of young and mature leaf, <bold>E.</bold> Dried specimen. Materials: <bold>A–D</bold> from <italic>Tagane et al. V342</italic> <bold>E</bold> from <italic>Toyama et al. V2173</italic>.</p></caption><graphic xmlns:xlink="http://www.w3.org/1999/xlink" xlink:href="phytokeys-95-037-g010.jpg" position="float" orientation="portrait" xlink:type="simple" id="oo_184224.jpg"/></fig></tp:treatment-sec><tp:treatment-sec sec-type="distribution" id="SECID0EWNCI"><title>Distribution and habitat.</title><p>VIETNAM. Khanh Hoa Province: Hon Ba Nature Reserve. <italic><tp:taxon-name><tp:taxon-name-part taxon-name-part-type="genus" reg="Quercus">Quercus</tp:taxon-name-part> <tp:taxon-name-part taxon-name-part-type="species" reg="camusiae">camusiae</tp:taxon-name-part></tp:taxon-name></italic> was found on slope of lower montane evergreen forest at 995 m, 1336 m and 1498 m altitude.</p></tp:treatment-sec><tp:treatment-sec sec-type="material" id="SECID0EHOCI"><title>Additional specimens examined.</title><p>VIETNAM. Khanh Hoa Province, Hon Ba Nature Reserve, <named-content xmlns:xlink="http://www.w3.org/1999/xlink" content-type="dwc:verbatimCoordinates" xlink:type="simple"><named-content content-type="geo-json" specific-use="{&#34;type&#34;:&#34;Point&#34;,&#34;coordinates&#34;:[108.947775,12.119067]}" id="NCID0EQOCI" xlink:type="simple">12°07'08.64"N, 108°56'51.99"E</named-content></named-content>, alt. 1,498 m, 18 July 2013, <italic>Tagane S., Yahara T., Nagamasu H., Fuse K., Toyama H., Tran H., Son VD. V290</italic> (FU, the herbarium of Hon Ba NR, VNM); <named-content xmlns:xlink="http://www.w3.org/1999/xlink" content-type="dwc:verbatimCoordinates" xlink:type="simple"><named-content content-type="geo-json" specific-use="{&#34;type&#34;:&#34;Point&#34;,&#34;coordinates&#34;:[108.947697,12.119450]}" id="NCID0E1OCI" xlink:type="simple">12°07'10.02"N, 108°56'51.71"E</named-content></named-content>, alt. 995 m, 19 July 2013, <italic>Tagane S., Yahara T., Nagamasu H., Fuse K., Toyama H., Tran H., Son VD. V342</italic> [young fr.] (FU, the herbarium of Hon Ba NR, VNM); <named-content xmlns:xlink="http://www.w3.org/1999/xlink" content-type="dwc:verbatimCoordinates" xlink:type="simple"><named-content content-type="geo-json" specific-use="{&#34;type&#34;:&#34;Point&#34;,&#34;coordinates&#34;:[108.957156,12.119839]}" id="NCID0EEPCI" xlink:type="simple">12°07'11.42"N, 108°57'25.76"E</named-content></named-content>, alt. 1336 m, 25 Nov. 2014, <italic>Toyama H., Tagane S., Dang VS., Nagamasu H., Naiki A., Tran H., Yang CJ. V2173</italic> (FU, VNM, the herbarium of Hon Ba Nature Reserve).</p></tp:treatment-sec><tp:treatment-sec sec-type="notes" id="SECID0ELPCI"><title>Note.</title><p>
            <italic><tp:taxon-name><tp:taxon-name-part taxon-name-part-type="genus" reg="Quercus">Quercus</tp:taxon-name-part> <tp:taxon-name-part taxon-name-part-type="species" reg="camusiae">camusiae</tp:taxon-name-part></tp:taxon-name></italic> Trel. ex Hickel &amp; A.Camus was described by <xref ref-type="bibr" rid="B19">Hickel and Camus (1929)</xref> based on a specimen collected by A. Chevalier from Vietnam (“An<!--PageBreak-->nam: Pres de Nha-trang, massif de Honba”) to replace the name <italic><tp:taxon-name><tp:taxon-name-part taxon-name-part-type="genus" reg="Quercus">Q.</tp:taxon-name-part> <tp:taxon-name-part taxon-name-part-type="species" reg="geminate">geminate</tp:taxon-name-part></tp:taxon-name></italic> Hickel &amp; Camus (1923) without any collection number. Later, <xref ref-type="bibr" rid="B6">Camus (1938)</xref> cited specimen <italic>Chevalier 38650</italic> from Vietnam as the type specimen of <italic><tp:taxon-name><tp:taxon-name-part taxon-name-part-type="genus" reg="Quercus">Q.</tp:taxon-name-part> <tp:taxon-name-part taxon-name-part-type="species" reg="camusiae">camusiae</tp:taxon-name-part></tp:taxon-name></italic>. Two specimens of <italic>Chevalier 38650</italic> were found in P comprising [P00379252] and [P00379253], between which only one specimen [P00379252] represents the diagnostic traits of nuts and cupules. Thus, specimen [P00379252] was selected as the lectotype of <italic><tp:taxon-name><tp:taxon-name-part taxon-name-part-type="genus" reg="Quercus">Q.</tp:taxon-name-part> <tp:taxon-name-part taxon-name-part-type="species" reg="camusiae">camusiae</tp:taxon-name-part></tp:taxon-name>.</italic></p></tp:treatment-sec><ref-list><ref id="B19"><mixed-citation xmlns:xlink="http://www.w3.org/1999/xlink" xlink:type="simple">
          <person-group><name name-style="western"><surname>Hickel</surname><given-names>MR</given-names></name><name name-style="western"><surname>Camus</surname><given-names>A</given-names></name></person-group> (<year>1921</year>) <article-title>Les Chênes d’Indo-Chine.</article-title> <source>Annales des Sciences Naturelles, Series</source> <volume>10</volume>(<issue>3</issue>): <fpage>377</fpage>–<lpage>409</lpage>.</mixed-citation></ref><ref id="B6"><mixed-citation xmlns:xlink="http://www.w3.org/1999/xlink" xlink:type="simple">
          <person-group><name name-style="western"><surname>Camus</surname><given-names>A</given-names></name></person-group> (<year>1938</year>) Les Chênes. Monographie du Genre <italic><tp:taxon-name><tp:taxon-name-part taxon-name-part-type="genus">Quercus</tp:taxon-name-part></tp:taxon-name></italic> Tome 1, Paul Lechevalier. Paris.</mixed-citation></ref></ref-list></tp:taxon-treatment>
