# Supplementary material for: A taxonomic study of Quercus langbianensis complex based on morphology and DNA barcodes of classic and next generation sequences
Source: PhytoKeys. 2018 Feb 7;(95):37–70. doi: 10.3897/phytokeys.95.21126 (PMC5904329; doi:10.3897/phytokeys.95.21126)
Supplement: XML Treatment for Quercus dilacerata [file phytokeys.95.21126-treatment7.xml]

<!DOCTYPE tp:taxon-treatment
  PUBLIC "-//TaxonX//DTD Taxonomic Treatment Publishing DTD v0 20100105//EN" "tax-treatment-NSO.dtd">
<tp:taxon-treatment xmlns:tp="http://www.plazi.org/taxpub"><tp:treatment-meta><kwd-group><label>Taxon classification</label><kwd><named-content xmlns:xlink="http://www.w3.org/1999/xlink" content-type="kingdom">Plantae</named-content></kwd><kwd><named-content xmlns:xlink="http://www.w3.org/1999/xlink" content-type="order">Fagales</named-content></kwd><kwd><named-content xmlns:xlink="http://www.w3.org/1999/xlink" content-type="family">Fagaceae</named-content></kwd></kwd-group><mixed-citation publication-type="journal"><person-group><name><surname>Binh</surname><given-names>Hoang Thi</given-names></name><name><surname>Ngoc</surname><given-names>Nguyen Van</given-names></name><name><surname>Tagane</surname><given-names>Shuichiro</given-names></name><name><surname>Toyama</surname><given-names>Hironori</given-names></name><name><surname>Mase</surname><given-names>Keiko</given-names></name><name><surname>Mitsuyuki</surname><given-names>Chika</given-names></name><name><surname>Strijk</surname><given-names>Joeri Sergej</given-names></name><name><surname>Suyama</surname><given-names>Yoshihisa</given-names></name><name><surname>Yahara</surname><given-names>Tetsukazu</given-names></name></person-group><article-title>A taxonomic study of <italic><tp:taxon-name><tp:taxon-name-part taxon-name-part-type="genus" reg="Quercus">Quercus</tp:taxon-name-part> <tp:taxon-name-part taxon-name-part-type="species" reg="langbianensis">langbianensis</tp:taxon-name-part></tp:taxon-name></italic> complex based on morphology and DNA barcodes of classic and next generation sequences</article-title><source>PhytoKeys</source><day>7</day><month>2</month><year>2018</year><volume>2018</volume><issue>95</issue><fpage>37</fpage><lpage>70</lpage><pub-id pub-id-type="doi">10.3897/phytokeys.95.21126</pub-id></mixed-citation></tp:treatment-meta><tp:nomenclature><tp:taxon-name>
            <tp:taxon-name-part taxon-name-part-type="genus" reg="Quercus">Quercus</tp:taxon-name-part>
            <tp:taxon-name-part taxon-name-part-type="species" reg="dilacerata">dilacerata</tp:taxon-name-part>
          </tp:taxon-name><tp:taxon-authority>Hickel &amp; A.Camus</tp:taxon-authority><tp:nomenclature-citation-list><tp:nomenclature-citation><tp:taxon-name>
                <tp:taxon-name-part taxon-name-part-type="genus" reg="Quercus">Quercus</tp:taxon-name-part> <tp:taxon-name-part taxon-name-part-type="species" reg="dilacerata">dilacerata</tp:taxon-name-part></tp:taxon-name><comment>Hickel &amp; A.Camus, [P. H. Lecomte et al.] Fl. Indo-Chine 5: 960 (1929).</comment></tp:nomenclature-citation></tp:nomenclature-citation-list></tp:nomenclature><tp:treatment-sec sec-type="material" id="SECID0EXSCI"><title>Type.</title><p>VIETNAM. “Tonkin: Km. 8 du col de Lo qui Ho près de Chapa”, 1800 m, 29 July 1926, <italic>E. Poilane 12645</italic> (lectotype: P [P00753996!]; isolectotype: P [P00753997!], designated here).</p></tp:treatment-sec><tp:treatment-sec sec-type="distribution" id="SECID0E6SCI"><title>Distribution and habitat.</title><p>VIETNAM. Lao Cai Province: Lo Qui Ho Pass, Chapa.</p></tp:treatment-sec><tp:treatment-sec sec-type="notes" id="SECID0EETCI"><title>Note.</title><p>In the original publication of <italic><tp:taxon-name><tp:taxon-name-part taxon-name-part-type="genus" reg="Quercus">Quercus</tp:taxon-name-part> <tp:taxon-name-part taxon-name-part-type="species" reg="dilacerata">dilacerata</tp:taxon-name-part></tp:taxon-name></italic>, <xref ref-type="bibr" rid="B21">Hickel and Camus (1929)</xref> cited the specimen collected by E. Poilane from Tonkin, Km. 8 du col de Lo qui Ho près de Chapa, Vietnam without any collection number. Two specimens of <italic><tp:taxon-name><tp:taxon-name-part taxon-name-part-type="genus" reg="Quercus">Quercus</tp:taxon-name-part></tp:taxon-name></italic> collected by Poilane from Tonkin, Km. 8 du col de Lo qui Ho près de Chapa, Vietnam were found in P with collector’s number <italic>12645</italic> (P [P00753996], [P00753997]). Both specimens are fertile and consistent with the description of <xref ref-type="bibr" rid="B21">Hickel and Camus (1929)</xref>. Here, the specimen [P00753996] with more nuts was designated as the lectotype for <italic><tp:taxon-name><tp:taxon-name-part taxon-name-part-type="genus" reg="Quercus">Q.</tp:taxon-name-part> <tp:taxon-name-part taxon-name-part-type="species" reg="dilacerata">dilacerata</tp:taxon-name-part></tp:taxon-name>.</italic></p></tp:treatment-sec><ref-list><ref id="B21"><mixed-citation xmlns:xlink="http://www.w3.org/1999/xlink" xlink:type="simple">
          <person-group><name name-style="western"><surname>Hickel</surname><given-names>MR</given-names></name><name name-style="western"><surname>Camus</surname><given-names>A</given-names></name></person-group> (<year>1929</year>) <article-title><tp:taxon-name><tp:taxon-name-part taxon-name-part-type="family">Fagaceae</tp:taxon-name-part></tp:taxon-name>.</article-title> In: <person-group><name name-style="western"><surname>Lecomte</surname><given-names>H</given-names></name></person-group> (<role>Ed.</role>) <issue-title>Flore générale de I’ Indo-Chine.</issue-title> <source>Paris, volume 5</source>, <fpage>937</fpage>–<lpage>1033</lpage>.</mixed-citation></ref></ref-list></tp:taxon-treatment>
