# Supplementary material for: A taxonomic study of Quercus langbianensis complex based on morphology and DNA barcodes of classic and next generation sequences
Source: PhytoKeys. 2018 Feb 7;(95):37–70. doi: 10.3897/phytokeys.95.21126 (PMC5904329; doi:10.3897/phytokeys.95.21126)
Supplement: XML Treatment for Quercus honbaensis [file phytokeys.95.21126-treatment9.xml]

<!DOCTYPE tp:taxon-treatment
  PUBLIC "-//TaxonX//DTD Taxonomic Treatment Publishing DTD v0 20100105//EN" "tax-treatment-NSO.dtd">
<tp:taxon-treatment xmlns:tp="http://www.plazi.org/taxpub"><tp:treatment-meta><kwd-group><label>Taxon classification</label><kwd><named-content xmlns:xlink="http://www.w3.org/1999/xlink" content-type="kingdom">Plantae</named-content></kwd><kwd><named-content xmlns:xlink="http://www.w3.org/1999/xlink" content-type="order">Fagales</named-content></kwd><kwd><named-content xmlns:xlink="http://www.w3.org/1999/xlink" content-type="family">Fagaceae</named-content></kwd></kwd-group><mixed-citation publication-type="journal"><person-group><name><surname>Binh</surname><given-names>Hoang Thi</given-names></name><name><surname>Ngoc</surname><given-names>Nguyen Van</given-names></name><name><surname>Tagane</surname><given-names>Shuichiro</given-names></name><name><surname>Toyama</surname><given-names>Hironori</given-names></name><name><surname>Mase</surname><given-names>Keiko</given-names></name><name><surname>Mitsuyuki</surname><given-names>Chika</given-names></name><name><surname>Strijk</surname><given-names>Joeri Sergej</given-names></name><name><surname>Suyama</surname><given-names>Yoshihisa</given-names></name><name><surname>Yahara</surname><given-names>Tetsukazu</given-names></name></person-group><article-title>A taxonomic study of <italic><tp:taxon-name><tp:taxon-name-part taxon-name-part-type="genus" reg="Quercus">Quercus</tp:taxon-name-part> <tp:taxon-name-part taxon-name-part-type="species" reg="langbianensis">langbianensis</tp:taxon-name-part></tp:taxon-name></italic> complex based on morphology and DNA barcodes of classic and next generation sequences</article-title><source>PhytoKeys</source><day>7</day><month>2</month><year>2018</year><volume>2018</volume><issue>95</issue><fpage>37</fpage><lpage>70</lpage><pub-id pub-id-type="doi">10.3897/phytokeys.95.21126</pub-id></mixed-citation></tp:treatment-meta><tp:nomenclature><tp:taxon-name>
            <tp:taxon-name-part taxon-name-part-type="genus" reg="Quercus">Quercus</tp:taxon-name-part>
            <tp:taxon-name-part taxon-name-part-type="species" reg="honbaensis">honbaensis</tp:taxon-name-part>
            <object-id xmlns:xlink="http://www.w3.org/1999/xlink" content-type="ipni" xlink:type="simple">urn:lsid:ipni.org:names:77175740-1</object-id>
          </tp:taxon-name><tp:taxon-authority>Binh, Tagane &amp; Yahara</tp:taxon-authority><tp:taxon-status xmlns:xlink="http://www.w3.org/1999/xlink" xlink:type="simple">sp. nov.</tp:taxon-status><xref ref-type="fig" rid="F12">Fig. 12</xref><!--PageBreak--></tp:nomenclature><tp:treatment-sec sec-type="diagnosis" id="SECID0E62CI"><title>Diagnosis.</title><p>
            <italic><tp:taxon-name><tp:taxon-name-part taxon-name-part-type="genus" reg="Quercus">Quercus</tp:taxon-name-part> <tp:taxon-name-part taxon-name-part-type="species" reg="honbaensis">honbaensis</tp:taxon-name-part></tp:taxon-name></italic> is distinguished from <italic><tp:taxon-name><tp:taxon-name-part taxon-name-part-type="genus" reg="Quercus">Q.</tp:taxon-name-part> <tp:taxon-name-part taxon-name-part-type="species" reg="langbianensis">langbianensis</tp:taxon-name-part></tp:taxon-name></italic> <italic>s. str.</italic> in having shorter petiole of 0.8–1 cm long (vs. 1–1.8 cm long), more secondary veins ((10–)14–16 pairs vs. 10–12 pairs) and obconical cupules (vs. cup-shaped).</p><fig id="F12" position="float" orientation="portrait"><label>Figure 12.</label><caption><p>
                <italic><tp:taxon-name><tp:taxon-name-part taxon-name-part-type="genus" reg="Quercus">Quercus</tp:taxon-name-part> <tp:taxon-name-part taxon-name-part-type="species" reg="honbaensis">honbaensis</tp:taxon-name-part></tp:taxon-name></italic> Binh, Tagane &amp; Yahara. <bold>A</bold> Leafy twig <bold>B</bold> Infructescence and mature fruits, <bold>C, D</bold> Side view and base view of the cupule, respectively, <bold>E.</bold> Inside of cupule, <bold>F.</bold> Nut. Materials: <bold>A–F</bold> from <italic>Toyama et al. V1378</italic>.</p></caption><graphic xmlns:xlink="http://www.w3.org/1999/xlink" xlink:href="phytokeys-95-037-g012.jpg" position="float" orientation="portrait" xlink:type="simple" id="oo_184226.jpg"/></fig></tp:treatment-sec><tp:treatment-sec sec-type="material" id="SECID0ED5CI"><title>Type.</title><p>VIETNAM. Khanh Hoa Province: Hon Ba Nature Reserve, evergreen forest along river, <named-content xmlns:xlink="http://www.w3.org/1999/xlink" content-type="dwc:verbatimCoordinates" xlink:type="simple"><named-content content-type="geo-json" specific-use="{&#34;type&#34;:&#34;Point&#34;,&#34;coordinates&#34;:[109.003692,12.122997]}" id="NCID0EM5CI" xlink:type="simple">12°07'22.79"N, 109°00'13.29"E</named-content></named-content>, alt. 225 m, 24 Feb. 2014, <italic>Toyama H., Dang V Son., Tagane S., Fuse K., Yahara T., Nagamasu H., Hop Tran V1378</italic> (holotype: KYO!; isotypes: FU!, VNM!).</p></tp:treatment-sec><tp:treatment-sec sec-type="description" id="SECID0ET5CI"><title>Description.</title><p>Tree, 12 m tall. Buds ovoid, ca. 3–4 mm high, ca. 2–3 mm in diam., scales in 4–6 rows, imbricate, ovate-triangular, ca. 1 × 1.5 mm, apex obtuse, margin yel<!--PageBreak-->lowish-brown ciliate, appressed hairy on both surfaces. Young twigs greyish-brown, 1–1.2 mm in diam., curly hairy, sometimes sulcate, old twigs greyish-brown, glabrous, lenticellate. Leaf blades lanceolate to oblanceolate, (3.6–)11–16.5 × (1.4–)2–5.2 cm, acute at apex, cuneate at base, margin regularly distinctly serrate in the upper 5/6–3/4(–2/3), glabrous on both surfaces; midrib slightly prominent adaxially, prominent abaxially, lateral veins (9–)10–14(–16) pairs, straight and running into the teeth of margin, slightly prominent adaxially, prominent abaxially, at an angle of 40–45 degrees from midrib, tertiary veins scalariform-reticulate, faintly visible on both surfaces; petioles 0.8–1 cm long, tomentose when young, soon glabrous. Male and female inflorescences not seen. Infructescences axillary, erect, rachis 0.5–1.4 cm long, 1–2 mm in diam., glabrous. Mature fruits 2–3.5 cm high (including cupule), usually 1 (or 2) per infructescence, sessile; cupules obconical, 1.4–1.6 cm high, 1.5–1.8 cm in diam., enclosing 1/3–1/2 of the nut, wall covered with densely whitish- to yellowish-brown hairs, bracts arranged in 6–8 rings, margin of the ring undulate; nut obovoid to ellipsoid, 2.3–2.8 cm high, 1.3–1.7 cm in diam., apex obtuse, sparsely hairy except densely appressed hairy around stylopodia and basal scar, stylopodia up to 3 mm long, basal scar 0.7–0.8 cm in diam., convex.</p></tp:treatment-sec><tp:treatment-sec sec-type="phenology" id="SECID0E25CI"><title>Phenology.</title><p>Fruiting specimens were collected in February.</p><!--PageBreak--></tp:treatment-sec><tp:treatment-sec sec-type="distribution" id="SECID0EB6CI"><title>Distribution and habitat.</title><p>VIETNAM. Khanh Hoa Province: Hon Ba Nature Reserve. This species is known only from the type locality. A few individuals were found in evergreen forest from 225–617 m elevation.</p></tp:treatment-sec><tp:treatment-sec sec-type="material" id="SECID0EG6CI"><title>Additional specimens examined.</title><p>VIETNAM. Khanh Hoa Province: Hon Ba Nature Reserve, <named-content xmlns:xlink="http://www.w3.org/1999/xlink" content-type="dwc:verbatimCoordinates" xlink:type="simple"><named-content content-type="geo-json" specific-use="{&#34;type&#34;:&#34;Point&#34;,&#34;coordinates&#34;:[108.990247,12.109281]}" id="NCID0EP6CI" xlink:type="simple">12°06'33.41"N, 108°59'24.89"E</named-content></named-content>, alt. 367 m, 22 July 2013, <italic>Tagane S., Yahara T., Nagamasu H., Fuse K., Toyama H., Tran H., Dang V.S., V744</italic> (FU, VNM, the herbarium of Hon Ba NR); <named-content xmlns:xlink="http://www.w3.org/1999/xlink" content-type="dwc:verbatimCoordinates" xlink:type="simple"><named-content content-type="geo-json" specific-use="{&#34;type&#34;:&#34;Point&#34;,&#34;coordinates&#34;:[108.983119,12.111047]}" id="NCID0EZ6CI" xlink:type="simple">12°06'39.77"N, 108°58'59.23"E</named-content></named-content>, alt. 617 m, 22 Feb. 2014, <italic>Toyama H., Dang V.S., Tagane S., Fuse K., Yahara T., Nagamasu H., Tran H., Nguyen V.N., Nguyen <tp:taxon-name><tp:taxon-name-part taxon-name-part-type="genus" reg="Quercus">Q.</tp:taxon-name-part></tp:taxon-name>C., Do N.T., Ho N.P.H., V1200</italic> (FU, VNM, the herbarium of Hon Ba NR); <named-content xmlns:xlink="http://www.w3.org/1999/xlink" content-type="dwc:verbatimCoordinates" xlink:type="simple"><named-content content-type="geo-json" specific-use="{&#34;type&#34;:&#34;Point&#34;,&#34;coordinates&#34;:[108.987250,12.108667]}" id="NCID0EKADI" xlink:type="simple">12°06'31.2"N, 108°59'14.1"E</named-content></named-content>, alt. 400 m, 13 July 2014, <italic>Tagane S., Kanemitsu H., Dang V.S., Tran H., Hanh N., Loi X.N., Thach N.D., Dinh N., Hieu P.N.H., V1548</italic> (FU, VNM, the herbarium of Hon Ba NR); <named-content xmlns:xlink="http://www.w3.org/1999/xlink" content-type="dwc:verbatimCoordinates" xlink:type="simple"><named-content content-type="geo-json" specific-use="{&#34;type&#34;:&#34;Point&#34;,&#34;coordinates&#34;:[109.003692,12.122997]}" id="NCID0EUADI" xlink:type="simple">12°07'22.79"N, 109°00'13.29"E</named-content></named-content>, alt. 225 m, 15 July 2014, <italic>Tagane S., Kanemitsu H., Dang V.S., Tran H., Loi X.N., Thach N.D., Dinh N., Hieu P.N.H., V1662</italic> (FU, VNM, the herbarium of Hon Ba NR).</p></tp:treatment-sec><tp:treatment-sec sec-type="etymology" id="SECID0E2ADI"><title>Etymology.</title><p>The specific epithet “<italic><tp:taxon-name><tp:taxon-name-part taxon-name-part-type="genus" reg="Quercus"/><tp:taxon-name-part taxon-name-part-type="species" reg="honbaensis">honbaensis</tp:taxon-name-part></tp:taxon-name></italic>” is derived from its type locality, Mt. Hon Ba.</p></tp:treatment-sec></tp:taxon-treatment>
