# Supplementary material for: A taxonomic study of Quercus langbianensis complex based on morphology and DNA barcodes of classic and next generation sequences
Source: PhytoKeys. 2018 Feb 7;(95):37–70. doi: 10.3897/phytokeys.95.21126 (PMC5904329; doi:10.3897/phytokeys.95.21126)
Supplement: XML Treatment for Quercus langbianensis [file phytokeys.95.21126-treatment10.xml]

<!DOCTYPE tp:taxon-treatment
  PUBLIC "-//TaxonX//DTD Taxonomic Treatment Publishing DTD v0 20100105//EN" "tax-treatment-NSO.dtd">
<tp:taxon-treatment xmlns:tp="http://www.plazi.org/taxpub"><tp:treatment-meta><kwd-group><label>Taxon classification</label><kwd><named-content xmlns:xlink="http://www.w3.org/1999/xlink" content-type="kingdom">Plantae</named-content></kwd><kwd><named-content xmlns:xlink="http://www.w3.org/1999/xlink" content-type="order">Fagales</named-content></kwd><kwd><named-content xmlns:xlink="http://www.w3.org/1999/xlink" content-type="family">Fagaceae</named-content></kwd></kwd-group><mixed-citation publication-type="journal"><person-group><name><surname>Binh</surname><given-names>Hoang Thi</given-names></name><name><surname>Ngoc</surname><given-names>Nguyen Van</given-names></name><name><surname>Tagane</surname><given-names>Shuichiro</given-names></name><name><surname>Toyama</surname><given-names>Hironori</given-names></name><name><surname>Mase</surname><given-names>Keiko</given-names></name><name><surname>Mitsuyuki</surname><given-names>Chika</given-names></name><name><surname>Strijk</surname><given-names>Joeri Sergej</given-names></name><name><surname>Suyama</surname><given-names>Yoshihisa</given-names></name><name><surname>Yahara</surname><given-names>Tetsukazu</given-names></name></person-group><article-title>A taxonomic study of <italic><tp:taxon-name><tp:taxon-name-part taxon-name-part-type="genus" reg="Quercus">Quercus</tp:taxon-name-part> <tp:taxon-name-part taxon-name-part-type="species" reg="langbianensis">langbianensis</tp:taxon-name-part></tp:taxon-name></italic> complex based on morphology and DNA barcodes of classic and next generation sequences</article-title><source>PhytoKeys</source><day>7</day><month>2</month><year>2018</year><volume>2018</volume><issue>95</issue><fpage>37</fpage><lpage>70</lpage><pub-id pub-id-type="doi">10.3897/phytokeys.95.21126</pub-id></mixed-citation></tp:treatment-meta><tp:nomenclature><tp:taxon-name>
            <tp:taxon-name-part taxon-name-part-type="genus" reg="Quercus">Quercus</tp:taxon-name-part>
            <tp:taxon-name-part taxon-name-part-type="species" reg="langbianensis">langbianensis</tp:taxon-name-part>
          </tp:taxon-name><tp:taxon-authority>Hickel &amp; A.Camus</tp:taxon-authority><xref ref-type="fig" rid="F13">Fig. 13</xref><tp:nomenclature-citation-list><tp:nomenclature-citation><tp:taxon-name>
                <tp:taxon-name-part taxon-name-part-type="genus" reg="Quercus">Quercus</tp:taxon-name-part> <tp:taxon-name-part taxon-name-part-type="species" reg="langbianensis">langbianensis</tp:taxon-name-part></tp:taxon-name><comment>Hickel &amp; A.Camus, Ann. Sci. Nat., Bot. 10, 3: 382 (1921); [P.H. Lecomte et al.] Fl. Indo-Chine 5: 950 (1929).</comment></tp:nomenclature-citation></tp:nomenclature-citation-list></tp:nomenclature><tp:treatment-sec sec-type="material" id="SECID0EADDI"><title>Type.</title><p>VIETNAM. “Annam: massif du Lang-Bian, grand Piton Lang-Bian, près du village de Beneur”, 1500–2000 m, 15 Feb. 1914, <italic>A.J.B Chevalier 30029</italic> (holotype: P [P00379254!]; isotypes: P [P00379255! P00379256!]).</p><fig id="F13" position="float" orientation="portrait"><label>Figure 13.</label><caption><p>
                <italic><tp:taxon-name><tp:taxon-name-part taxon-name-part-type="genus" reg="Quercus">Quercus</tp:taxon-name-part> <tp:taxon-name-part taxon-name-part-type="species" reg="langbianensis">langbianensis</tp:taxon-name-part></tp:taxon-name></italic> Hickel &amp; A.Camus. <bold>A</bold> Leafy twig <bold>B</bold> Abaxial side of mature leaf <bold>C</bold> Infructescence and mature fruits <bold>D</bold> Apex of the nut <bold>E</bold> Basal scar of the nut <bold>F</bold> Inside of cupule. Materials: <bold>A, B</bold> from <italic>Tagane et al. V 4165</italic> <bold>C–F</bold> from <italic>Tagane et al. V4166</italic>.</p></caption><graphic xmlns:xlink="http://www.w3.org/1999/xlink" xlink:href="phytokeys-95-037-g013.jpg" position="float" orientation="portrait" xlink:type="simple" id="oo_184227.jpg"/></fig></tp:treatment-sec><tp:treatment-sec sec-type="distribution" id="SECID0EUEDI"><title>Distribution and habitat.</title><p>VIETNAM. Lam Dong Province: Bidoup-Nui Ba National Park. In this study, <italic><tp:taxon-name><tp:taxon-name-part taxon-name-part-type="genus" reg="Quercus">Quercus</tp:taxon-name-part> <tp:taxon-name-part taxon-name-part-type="species" reg="langbianensis">langbianensis</tp:taxon-name-part></tp:taxon-name></italic> <italic>s. str.</italic> is known only from Lang-Bian Mountain of the national park, in lower montane evergreen forest at 1472 m and 1533 m altitude.</p></tp:treatment-sec><tp:treatment-sec sec-type="Additional specimen examined" id="SECID0EHFDI"><title>Additional specimen examined.</title><p>VIETNAM. Bidoup-Nui Ba National Park, <named-content xmlns:xlink="http://www.w3.org/1999/xlink" content-type="dwc:verbatimCoordinates" xlink:type="simple"><named-content content-type="geo-json" specific-use="{&#34;type&#34;:&#34;Point&#34;,&#34;coordinates&#34;:[108.674703,12.176122]}" id="NCID0EQFDI" xlink:type="simple">12°10'34.04"N, 108°40'28.93"E</named-content></named-content>, alt. 1,472 m, 29 Feb. 2016, <italic>Tagane S.</italic>, <italic>Son VD., Wai J. V4465</italic> (DLU, FU, the herbarium of Bidoup-Nui Ba National Park); ibid. <named-content xmlns:xlink="http://www.w3.org/1999/xlink" content-type="dwc:verbatimCoordinates" xlink:type="simple"><named-content content-type="geo-json" specific-use="{&#34;type&#34;:&#34;Point&#34;,&#34;coordinates&#34;:[108.684444,12.176136]}" id="NCID0E3FDI" xlink:type="simple">12°10'34.09"N, 108°41'04"E</named-content></named-content>, alt. 1,533 m, 22 Feb. 2016, <italic>Tagane S.</italic>, <italic>Nagamasu H., Naiki A., Dang V. Son, Nguyen V. Ngoc., Binh T. Hoang V4165, V4166</italic> (DLU, FU, the herbarium of Bidoup-Nui Ba National Park); <named-content xmlns:xlink="http://www.w3.org/1999/xlink" content-type="dwc:verbatimCoordinates" xlink:type="simple"><named-content content-type="geo-json" specific-use="{&#34;type&#34;:&#34;Point&#34;,&#34;coordinates&#34;:[108.685667,12.176306]}" id="NCID0ESMBG" xlink:type="simple">12°10'34.7"N, 108°41'08.4"E</named-content></named-content>, alt. 1,533 m, 21 Feb. 2016, <italic>Tagane S.</italic>, <italic>Nagamasu H., Naiki A., Dang V. Son, Nguyen V. Ngoc., Binh T. Hoang V3962</italic> (DLU, FU, the herbarium of Bidoup-Nui Ba National Park).</p><!--PageBreak--></tp:treatment-sec></tp:taxon-treatment>
